# Supplementary material for: Moonlighting protein prediction using physico-chemical and evolutional properties via machine learning methods
Source: BMC Bioinformatics. 2021 May 24;22:261. doi: 10.1186/s12859-021-04194-5 (PMC8142502; doi:10.1186/s12859-021-04194-5)
Supplement: Supplementary file 8 — Additional file 8. Moonlighting candidates sequence. List of moonlighting candidates sequence. [file 12859_2021_4194_MOESM8_ESM.xlsx]

## Sheet: Sheet0
Entry	Sequence
Q94BN0	MEAVLVAMSVPATTEDDGFSLITDKLSYNLTPTSDVEIVTSDNRRIPAHSGVLASASPVLMNIMKKPMRRYRGCGSKRVIKILGVPCDAVSVFIKFLYSSSLTEDEMERYGIHLLALSHVYMVTQLKQRCSKGVVQRLTTENVVDVLQLARLCDAPDVCLRSMRLIHSQFKTVEQTEGWKFIQEHDPFLELDILQFIDDAESRKKRRRRHRKEQDLYMQLSEAMECIEHICTQGCTLVGPSNVVDNNKKSMTAEKSEPCKAFSTCYGLQLLIRHFAVCKRRNNDKGCLRCKRMLQLFRLHSLICDQPDSCRVPLCRQFRKRGEQDKKMGEDTKWKLLVTRVVSAKAMTSLCQSKKNKCEQAQGV
Q9FI46	MGTESGSDPESSSNGWSRARGLVVKTLVLIGGALLIKRLTKSTTRRDHARVVSRSLTGEKFTREQASRDPDNYFNIRMLSCPAAEMVDGSEVLYLEQAFWRTPQKPFRQRLYMVKPCPKELKCDVEVSSYAIRDAEEYKNFCDRPKDQRPLPEEVIGDIGEHLTTIHLNCCDRGKRCLYEGSTSPGGFPNSWNGASYCTSDLAVLKNNEIHLWDRGFDENRNQVWGPKEGPYEFKPATSSSINENLSALNILYQSSIDKPIQGSLILQD
B5X582	MRFLLRLPQIHFRKLSCSMSVLMGSKQFLEFCLLPSFASYPSSPSYSSSRQVSSVSRRFRPVLASRPVSKNSPYYQRTNGLSSYNSIPRVPTPVDTEVEADKRVVLSRLVTLRRKLAEQGVDAENCPPGQHSGLICPTCEGGNSGEKSLSLFIAPDGSSATWNCFRGKCGLKGGVRADGGLASADPIEKVERKITVEGIELEPLCDEIQDYFAARAISRKTLERNRVMQKRIGDEIVIAFTYWQRGELVSCKYRSLTKMFFQERKTRRILYGLDDIEKTSEVIIVEGEIDKLAMEEAGFLNCVSVPDGAPAKVSSKEIPSEDKDTKYKFLWNCNDYLKKASRIVIATDGDGPGQAMAEEIARRLGKERCWRVKWPKKSEDEHFKDANEVLMSKGPHLLK…
B9DFA8	MNSRSCICVSAMKPCCRFLISFRSSSLFGFSPPNSGKFINSSKLHCTKIDSRSIRSGIHCRRIVLDRNAFCDSDSISWGGGGSRVLRARGSSRGRGRGVLVIPHVASDFRNYSTSSLDSHVNDKSFESMFVKPLVFKEVEKTEGIPKRERGNVGGGKDANFGNVGVRKETERCLSQTEVEKEAWKLLRGAVVNYCGFPVGTVAANDPGDTQTLNYDQVFIRDFVPSAYAFMLDGEGEIVRNFLLHTLQLQSWEKTVDCHSPGPGLMPASFKVKSAPLEGNDGSFEEFLDPDFGGSAIGRVSPVDSGLWWIILLRAYGKLTGDYTLQERIDVQTGIKLILKLCLADGFDMFPTLLVTDGSCMVDRRMGIHGHPLEIQALFYSALRCAREMLIVNDGTKSL…
O49606	MALKTATSGMWMTDDCKKSFMEMKWKKVHRYVVYKLEEKSRKVTVDKVGAAGESYDDLAASLPEDDCRYAVFDFDYVTVDNCRMSKIFFITWSPEASRIREKMMYATSKSGLRRVLDGVHYELQATDPTEMGFDKIQDRAK
P42744	MQAVKRSRRHVEEEPTMVEPKTKYDRQLRIWGEVGQAALEEASICLLNCGPTGSEALKNLVLGGVGSITVVDGSKVQFGDLGNNFMVDAKSVGQSKAKSVCAFLQELNDSVNAKFIEENPDTLITTNPSFFSQFTLVIATQLVEDSMLKLDRICRDANVKLVLVRSYGLAGFVRISVKEHPIIDSKPDHFLDDLRLNNPWPELKSFVETIDLNVSEPAAAHKHIPYVVILVKMAEEWAQSHSGNLPSTREEKKEFKDLVKSKMVSTDEDNYKEAIEAAFKVFAPRGISSEVQKLINDSCAEVNSNSSAFWVMVAALKEFVLNEGGGEAPLEGSIPDMTSSTEHYINLQKIYLAKAEADFLVIEERVKNILKKIGRDPSSIPKPTIKSFCKNARKLKLCR…
P90992	MSNEGGVPNVVKFAFGGTAGMGATLVVQPLDLVKNRMQLSGTTGKKEYRSSMHALTSIMKNEGVFAVYNGLSAGLLRQATYTTTRLGTYAFLLERFTEKDKPLSFGMKAVLGMTAGGIGSFVGTPAEIALIRMTGDGRLPVEQRRNYTGVVNALTRITKEEGVLTLWRGCTPTVLRAMVVNAAQLATYSQAKQALLASGKVQDGIFCHFLASMISGLATTIASMPVDIAKTRIQSMKVIDGKPEYKNAFDVWGKVIKNEGIFALWKGFTPYYMRLGPHTVLTFIILEQMNAAYFQYVLKRDVTSAL
Q944P7	MAVTLVTSFASSSSRFHFRSFSSSPSSLSSCFVRFQFPSRLRLAFAVTPLYSSSRAMAHTISHATLGLTQANSVDHPKISFSGKEIDVTEWKGDILAVGVTEKDMAKDVNSKFENPILKKLDAHLGGLLADVSSEEDFSGKPGQSTVLRLPGLGSKRVGLIGLGKSASTPSAFQSLGEAVAAAAKASQASSVAVVLASSESVSNESKLCSASAIASGTVLGLFEDSRYKSESKKPSLKSVDIIGFGSGPELEKKLKYAEHVSYGVIFGKELVNSPANVLTPAVLAEEALNLASMYSDVMTANILNEEQCKELKMGSYLAVAAASANPPHFIHLIYKPSSGPVKTKLALVGKGLTFDSGGYNIKTGPGCLIELMKFDMGGSAAVLGAAKAIGQIKPPGVE…
P17719	MLRFNLIVAVCENFGIGIRGDLPWRIKSELKYFSRTTKRTSDPTKQNAVVMGRKTYFGVPESKRPLPDRLNIVLSTTLQESDLPKGVLLCPNLETAMKILEEQNEVENIWIVGGSGVYEEAMASPRCHRLYITKIMQKFDCDTFFPAIPDSFREVAPDSDMPLGVQEENGIKFEYKILEKHS
Q7KUT2	MLARAIRVRPMMRGIASSSVWNRNRPIQSSLMQYCRDRSLRLQRLHGANLMVQRFYSRKRDDSNGDIIMGPDLMSDQDTHLPATVAVPDVWPHVPLLAMRKNPLFPRFMKIVEVSNPIIMDLLRRKVKLNQPYVGVFLKKTDGEEELITNLNDVYNLGTFAQIQELQDLGDKLRMVVVAHRRIRITGQVVEDVPPPKPVKMTTLHYPLFNIKLQIPAEDQSTDQADAAPIKSRSDPARKPRGRIPRSRTGKSRESAAAEELIQNQTLEPPLKSGKVESSSLPKPPTEEKIVEPETGAKENVNQSAPSAQPVLIVEVENVKQPIYKQTEEVKALTQEIIKTLRDIITMNPLYRESLQQMLHQNQRVVDNPIYLCDLGASLSAGEPAELQKILEETDIPER…
G5EET6	MAKVASSGAEEALATIDGAPRRNVKKSEAFVMSGDVLISLNRNVSSTYAKLLGDQLPPGTTVASSIHPHQLSRATASAGVSFPSMNRNGAAAQKLSRLPVPVSTSQIERRGSLARKTSEESSPTAIRMLKTAPIERMESTDVEESEEETVMMTTDEKENQKKPNENDDEVMVVDEEQFIVVSNDMKSPNEEIVAKSLRSAMFTMPTDNHHHSYNSSPQISTLSPHLRSNGDGPSRSPVYDDVDDDLNGSLDAKDMSNNSHQQSFRSPENYSEKDTPSKHSVVTIDGSGVSNHYDQDGMFSHVYYSTQDTTPKHGSPSLRKQIFESRTTPNTAASNSSASASPSLHATSESRGATGGVSLRSAESSNLNQTAVPSTSTNSVGGEREAAQIARNLYELKNC…
Q18879	MTRQNTSESDNTQRPPIPQYDTVDDIDELTDAMDKEDHHHHHHHHEHHHQHQGIAQYDTVEEVETLETVHHRTSLNQEVPTPQRRSHPQYDNLDDIDDQEYITEVEVKSNRGSTLTTRPHVTIKQDEIEDIGERQVTVIEIASQKGSTKRVAPRKDYAPSIPLPEHPAQQSAPPTQQSRPQTTSHKPPNPEMEFDIGVKNIAPVLIHKMNMDDRDPKDSAQYLNTSFFEVFNEPSEQYHSIACVWTLSFKIFEIVRIYSYKILTLIFGLIIAFLGGILFALFAFLNIWIFRPILILTRMAFAQIVLIWPMFLIYIVRPFFYSVGAIFSTARLHTSRGEQVVEVWEKHIHHV
O44836	MTKWSPNGNPLSTIYLILSLFTLAHTAPTTQHSRTTTQLRLEDEDGGGGVDEDSIHFVKGQMEKYGYLKGIDHSSPQEFRQALMFFQEVLEVEQTGNVDEMTVEAASKPRCTQTDVRQEQTKRTKRFTLSKRAKWAHASGQSVTLKWYISDYTSDIDRLETRKVVEKAFKLWSSQSYIKNEKKVTLTFQEASSKDEADINILWAEGNHGDEHDFDGANGKIEGNKKENVLAHTFFPGYARPLNGDIHFDDAEDWEIDVDQVGHGSNKRFFPYVLAHEIGHALGLDHSQKADALMHPYYKNVPINEIQLDIDDKCGVIWNYGGASDFCLYVWLMSQIVEAHNSSAQNNHGVGSITSSRTNKKSFKSEGFFLFQLKFPHSTLTHTDDVVMREKDKRSYRGD…
